# Supplementary material for: A Novel Method for Achieving Precision and Reproducibility in a 1.8 GHz Radiofrequency Exposure System That Modulates Intracellular ROS as a Function of Signal Amplitude in Human Cell Cultures
Source: Bioengineering (Basel). 2025 Mar 4;12(3):257. doi: 10.3390/bioengineering12030257 (PMC11939444; doi:10.3390/bioengineering12030257)
Supplement: Supplementary file 1 [file bioengineering-12-00257-s001.zip]

Archive with 1 entries (1 files):
- bioengineering-3458348-supplementary.pdf
